# Supplementary material for: Fabrication of Bifacial-Modified Perovskites for Efficient Semitransparent Solar Cells with High Average Visible Transmittance
Source: Molecules. 2025 Mar 10;30(6):1237. doi: 10.3390/molecules30061237 (PMC11946856; doi:10.3390/molecules30061237)
Supplement: Supplementary file 1 [file molecules-30-01237-s001.zip]

Archive with 1 entries (1 files):
- molecules-3504088-supplementary.pdf
